# Supplementary material for: Loss of circSRY reduces γH2AX level in germ cells and impairs mouse spermatogenesis
Source: Life Sci Alliance. 2022 Nov 22;6(2):e202201617. doi: 10.26508/lsa.202201617 (PMC9684031; doi:10.26508/lsa.202201617)
Supplement: Supplementary file 7 [file LSA-2022-01617_TableS1.xlsx]

## Sheet: Table S1
Table S1. Predicted miRNAs that bind circSRY
CircRNA Name	miRNA	Score	Binding Sites count	Positions
circSRY	mmu-miR-323-5p	100	37	573,576,602,606,653,657,683,687,713,717,720,723,726,749,753,779,824,828,854,858,861,864,890,920,950,980,1010,1014,1017,1049,1053,1079,1083,1109,1113, 1139, 1143
circSRY	mmu-miR-138-5p	100	16	483, 578, 608, 659, 689, 755, 782, 830, 893, 923, 1019, 1055, 1085,1115, 1145, 1194
circSRY	mmu-miR-6769b-5p	99	15	577, 607, 658, 688, 727, 754, 781, 829, 892, 922, 1018, 1054, 1084, 1114, 1144
circSRY	mmu-miR-3098-3p	97	7	176, 662, 833, 959, 1028, 1058, 1088
circSRY	mmu-miR-683	93	13	176, 589, 662, 700, 766, 833, 871, 959, 997, 1028, 1058, 1088, 1126
circSRY	mmu-miR-485-5p	86	1	326
circSRY	mmu-miR-1962	89	1	326
circSRY	mmu-miR-1933-5p	88	15	649, 709, 745, 775, 820, 850, 886, 916, 946, 976, 1006, 1045, 1075, 1105, 1135
circSRY	mmu-miR-490-5p	88	15	648, 708, 744, 774, 819, 849, 885, 915, 945, 975, 1005, 1044, 1074, 1104, 1134
circSRY	mmu-miR-1903	87	1	59
circSRY	mmu-miR-12183-5p	87	1	59
circSRY	mmu-miR-6908-5p	85	1	441
circSRY	mmu-miR-7063-3p	82	1	97
circSRY	mmu-miR-6973b-3p	82	1	97
circSRY	mmu-miR-1904	81	7	177, 663, 834, 960, 1029, 1059, 1089
circSRY	mmu-miR-7021-3p	80	4	200, 276, 296, 351
circSRY	mmu-miR-93-3p	77	7	176, 662, 833, 959, 1028, 1058, 1088
circSRY	mmu-miR-7011-3p	75	6	667, 838, 964, 1033, 1063, 1093
circSRY	mmu-miR-3078-3p	75	5	174, 185, 484, 957, 987
circSRY	mmu-let-7a-2-3p	73	1	395
circSRY	mmu-miR-7035-5p	70	4	174, 184, 957, 987
circSry	mmu-miR-7662-5p	70	1	26
circSRY	mmu-miR-7079-5p	70	1	26
circSRY	mmu-miR-7028-5p	70	1	26
circSRY	mmu-miR-6911-5p	70	1	26
circSRY	mmu-miR-367-5p	67	5	586, 697, 763, 994, 1123
circSRY	mmu-miR-103-2-5p	61	6	666, 837, 963, 1032, 1062, 1092
circSRY	mmu-miR-103-1-5p	61	6	666, 837, 963, 1032, 1062, 1092
circSRY	mmu-miR-107-5p	56	6	666, 837, 963, 1032, 1062, 1092
circSRY	mmu-miR-3970	56	1	399
circSRY	mmu-miR-12184-5p	54	1	190
circSRY	mmu-miR-7656-3p	50	2	371, 503
circSRY	mmu-miR-6896-3p	50	1	300
