# Supplementary material for: Loss of circSRY reduces γH2AX level in germ cells and impairs mouse spermatogenesis
Source: Life Sci Alliance. 2022 Nov 22;6(2):e202201617. doi: 10.26508/lsa.202201617 (PMC9684031; doi:10.26508/lsa.202201617)
Supplement: Supplementary file 8 [file LSA-2022-01617_TableS2.xlsx]

## Sheet: Table S2
Table S2 Primers used in this study.
Primer name	Orientation	Application	Sequence (5’-3’)
circSRY RT-F	Forward	RT-qPCR	TTCCACGACCAGCAGCTTAC
circSRY RT-R	Reverse		CCATAAATGCATTCATGGGGC
Sry linear RT-F	Forward	RT-qPCR	TTCCACGACCAGCAGCTTAC
Sry linear RT-R	Reverse		GGCATAGGTAGGAGAAAAGG
circSRY F	Forward	PCR	CATTTCAGATCTTGATTTTTAGTG
circSRY R	Reverse		CAGTGATGTCAGCTGTTAGTA
Uty F	Forward	Genotyping	GAGTTCTTCTTGCGTTCACC
Uty R	Reverse		AATGAGCACTTTCAGAGTAGG
GAPDH RT-F	Forward	RT-qPCR	ACCACAGTCCATGCCATCAC
GAPDH RT-R	Reverse		TCCACCACCCTGTTGCTGTA
Cre F	Forward	Genotyping	GTGCAAGCTGAACAACAGGA
Cre R	Reverse		AGGGACACAGCATTGGAGTC
H2ax 3’UTR F	Forward	PCR	AAGTGACTTGATTGCCGGG
H2ax 3’UTR R	Reverse		TCAGAAGCCAGAGGCTCAGTCCA
H2AX RT-F	Forward	RT-qPCR	AGCGACTCAACTACAACCCAAACA
H2AX RT-R	Reverse		AGGCTCAGTCCAGACAGGGATT
5’ loxP F	Forward	Genotyping	AGCACATTTTGGTCAGTGGC
5’ loxP R	Reverse		TCGGCTTCTGTAAGGCTTTTC
3’loxP F	Forward	Genotyping	TTCCACGACCAGCAGCTTAC
3’loxP R	Reverse		CTGTCTTTGTGCTAGCCTAAG
Rbbp7 F	Forward	RT-qPCR	GAGCGTGTCATCAACGAAGAG
Rbbp7 R	Reverse		CCACTGAACGGTAAGACTGGG
Cul4b F	Forward	RT-qPCR	CGACTCAGAAGATAACAGTTCGG
Cul4b R	Reverse		GGCAGACACTTTTCATAGCTCC
Eif2s3y F	Forward	RT-qPCR	TTCTTTAGCCTGGCTTTCTTTCA
Eif2s3y R	Reverse		GGAGGCTTATCAGTCCATGAAGG
