# Supplementary material for: Loss of circSRY reduces γH2AX level in germ cells and impairs mouse spermatogenesis
Source: Life Sci Alliance. 2022 Nov 22;6(2):e202201617. doi: 10.26508/lsa.202201617 (PMC9684031; doi:10.26508/lsa.202201617)
Supplement: Supplementary file 9 [file LSA-2022-01617_TableS3.xlsx]

## Sheet: Table S3
Table S3 Donors and sgRNAs used for generating Sry mouse models and the probe for RNA pull down.
Primer name	Sequence (5’-3’)
CircSRY probe	ATCTGAAATGCAGTGATGTC
sgRNA for circSRY KO mice	ATCTGAAATGCTGAACATAAGTTTAATGG
Donor sequence for 5’ loxP	TTAGTGTTCAGCCCTACAGCCACATGATATCTTAAACTCTGAAGAAGAGACAAGTTTTGGATAACTTCGTATAGCATACATTATACGAAGTTATACTGGTGACAATTGTCTAGAGAGCATGGAGGGCCATGTCAAGCGCCCCATGAATGCATTT
sgRNA for 5’ loxP	GAAGAGACAAGTTTTGGGACTGG’
Donor sequence for 3’ V5-loxP	GGTGAGCATACACCATACCAGGAGCACCTCAGCACAGCCCTGTGGTTGGCAGTCTCAGGCAAGCCCATCCCCAACCCCCTGCTGGGCCTGGACAGCACCTGAATAACTTCGTATAGCATACATTATACGAAGTTATGAATTCTGACACTGGCCTTTTCTCCTACCTATGCCAACACTCCCCCTTGCTATGATTTTTAAGT
sgRNA for 3’ V5-loxP	GGTTGGCAGTCTCATGACACTGG
